# Supplementary material for: Investigating the Genetic Diversity of H5 Avian Influenza Viruses in the United Kingdom from 2020–2022
Source: Microbiol Spectr. 2023 Jun 26;11(4):e04776-22. doi: 10.1128/spectrum.04776-22 (PMC10433820; doi:10.1128/spectrum.04776-22)
Supplement: Supplemental file 1 — Supplemental material. Download spectrum.04776-22-s0001.xlsx, XLSX file, 0.05 MB [file spectrum.04776-22-s0001.xlsx]

## Sheet: Table S1
Table S1. GISAID EpiFlu accession numbers for all sequences generated in this study.
Accession Number	Isolate Name	Subtype	Collection Date	Genotype
EPI_ISL_1122425	A/chicken/England/043315/2020	H5N1	2020-12-15	H5N1 AIV07-B1
EPI_ISL_1123263	A/chicken/Scotland/043405/2020	H5N8	2020-12-16	H5N8
EPI_ISL_1123350	A/chicken/England/043683/2020	H5N8	2020-12-17	H5N8
EPI_ISL_1123351	A/duck/England/043628/2020	H5N8	2020-12-18	H5N8
EPI_ISL_1123352	A/chicken/England/045984/2020	H5N8	2020-12-25	H5N8
EPI_ISL_1123353	A/duck/England/046311/2020	H5N8	2020-12-27	H5N8
EPI_ISL_1123354	A/chicken/England/046491/2020	H5N8	2020-12-28	H5N8
EPI_ISL_1123355	A/pheasant/Wales/000252/2021	H5N8	2021-01-27	H5N8
EPI_ISL_1123357	A/brent goose/England/233339/2020	H5N8	2020-11-08	H5N8
EPI_ISL_1123358	A/brent goose/England/095684/2020	H5N5	2020-11-12	H5N5.1
EPI_ISL_1123359	A/mute swan/England/263814/2020	H5N8	2020-11-10	H5N8
EPI_ISL_1123360	A/mute swan/England/234135/2020	H5N8	2020-12-01	H5N8
EPI_ISL_1123361	A/pheasant/Scotland/000348/2021	H5N1	2021-02-10	H5N1 AIV07-B1
EPI_ISL_11388317	A/falcon/England/AVP-21-019051A/2021	H5N8	2021-03-30	H5N8
EPI_ISL_11392591	A/peregrine falcon/Northern Ireland/AI102021-2/2021	H5N3	2021-01-22	H5N3 HPAIV
EPI_ISL_11402307	A/chicken/England/010821/2021	H5N8	2021-02-06	H5N8
EPI_ISL_11402318	A/turkey/England/018179/2021	H5N3	2021-03-25	H5N3 LPAIV
EPI_ISL_11402745	A/mute swan/Northern Ireland/VMDL20-301/2020	H5N8	2020-11-12	H5N8
EPI_ISL_11402752	A/chicken/Northern Ireland/029599/2020	H5N8	2020-12-31	H5N8
EPI_ISL_11406397	A/chicken/England/019018/2021	H5N8	2021-03-28	H5N8
EPI_ISL_11406398	A/chicken/England/002070/2022	H5N1	2022-01-06	H5N1 AIV07-B2
EPI_ISL_11406399	A/turkey/England/004737/2022	H5N1	2022-01-12	H5N1 AIV07-B2
EPI_ISL_11406400	A/raven/England/019024/2021	H5N8	2021-03-28	H5N8
EPI_ISL_11406401	A/chicken/England/000187/2022	H5N1	2022-01-03	H5N1 AIV07-B2
EPI_ISL_11406402	A/domestic duck/England/007588/2022	H5N1	2022-01-23	H5N1 AIV07-B2
EPI_ISL_11406403	A/black-headed gull/England/306270/2022	H5N1	2022-01-31	H5N1 AIV07-B2
EPI_ISL_11406449	A/pheasant/England/019028/2021	H5N8	2021-03-28	H5N8
EPI_ISL_11561589	A/chicken/England/011981/2022	H5N1	2022-02-02	H5N1 AIV07-B1
EPI_ISL_11561590	A/chicken/England/012967/2022	H5N1	2022-02-08	H5N1 AIV07-B2
EPI_ISL_11561591	A/domestic duck/England/012973/2022	H5N1	2022-02-08	H5N1 AIV07-B2
EPI_ISL_11561592	A/turkey/England/016515/2022	H5N1	2022-02-20	H5N1 AIV20
EPI_ISL_11561593	A/black-headed gull/England/388256/2022	H5N1	2022-02-03	H5N1 AIV07-B2
EPI_ISL_13243697	A/environment/England/030642/2020	H5N2	2020-10-31	H5N2 LPAIV
EPI_ISL_13369398	A/buzzard/England/107870/2021	H5N1	2021-11-02	H5N1 AIV09
EPI_ISL_13369399	A/pheasant/England/107851/2021	H5N1	2021-11-02	H5N1 AIV07-B1
EPI_ISL_13369400	A/Herring gull/Wales/054692/2021	H5N1	2021-11-02	H5N1 AIV09
EPI_ISL_13369401	A/mute swan/England/243602/2021	H5N1	2021-11-03	H5N1 AIV09
EPI_ISL_13369740	A/Mute swan/England/385335/2021	H5N1	2021-11-03	H5N1 AIV07-B1
EPI_ISL_13369741	A/whooper swan/England/055405/2021	H5N1	2021-11-05	H5N1 AIV07-B2
EPI_ISL_13369742	A/mute swan/England/298902/2021	H5N8	2021-11-07	H5N8
EPI_ISL_13369743	A/mallard/England/056080/2021	H5N1	2021-11-08	H5N1 AIV07-B2
EPI_ISL_13369744	A/barnacle goose/England/292151/2021	H5N1	2021-11-08	H5N1 AIV07-B2
EPI_ISL_13369745	A/chicken/England/056017/2021	H5N1	2021-11-10	H5N1 AIV09
EPI_ISL_13369746	A/chicken/England/057016/2021	H5N1	2021-11-12	H5N1 AIV09
EPI_ISL_13369747	A/Barnacle goose/England/108089/2021	H5N1	2021-11-12	H5N1 AIV09
EPI_ISL_13369748	A/mute swan/England/108094/2021	H5N1	2021-11-12	H5N1 AIV09
EPI_ISL_13369753	A/barnacle goose/Scotland/292583/2021	H5N1	2021-11-12	H5N1 AIV09
EPI_ISL_13369754	A/mute swan/England/243983/2021	H5N1	2021-11-13	H5N1 AIV09
EPI_ISL_13369755	A/Pink-footed goose/England/243989/2021	H5N1	2021-11-13	H5N1 AIV09
EPI_ISL_13369756	A/mute swan/England/244029/2021	H5N1	2021-11-14	H5N1 AIV07-B2
EPI_ISL_13369757	A/mallard/Scotland/057554/2021	H5N1	2021-11-14	H5N1 AIV07-B2
EPI_ISL_13369758	A/mute swan/England/292632/2021	H5N1	2021-11-15	H5N1 AIV07-B1
EPI_ISL_13369759	A/chicken/England/058797/2021	H5N1	2021-11-16	H5N1 AIV07-B2
EPI_ISL_13369760	A/pink footed goose/Scotland/058488/2021	H5N1	2021-11-16	H5N1 AIV07-B2
EPI_ISL_13369761	A/Kestrel/Scotland/058512/2021	H5N1	2021-11-16	H5N1 AIV07-B2
EPI_ISL_13369762	A/barnacle goose/England/061307/2021	H5N1	2021-11-17	H5N1 AIV09
EPI_ISL_13369763	A/turkey/England/059231/2021	H5N1	2021-11-19	H5N1 AIV09
EPI_ISL_13369764	A/domestic goose/England/059141/2021	H5N1	2021-11-19	H5N1 AIV09
EPI_ISL_13369765	A/barnacle goose/Scotland/062003/2021	H5N1	2021-11-19	H5N1 AIV07-B2
EPI_ISL_13369766	A/barnacle goose/Scotland/062007/2021	H5N1	2021-11-19	H5N1 AIV09
EPI_ISL_13369767	A/turkey/England/059407/2021	H5N1	2021-11-20	H5N1 AIV09
EPI_ISL_13369768	A/turkey/England/059498/2021	H5N1	2021-11-20	H5N1 AIV09
EPI_ISL_13369769	A/chicken/England/59973/2021	H5N1	2021-11-20	H5N1 AIV09
EPI_ISL_13369770	A/common buzzard/England/300284/2021	H5N1	2021-11-20	H5N1 AIV07-B2
EPI_ISL_13369771	A/turkey/England/059870/2021	H5N1	2021-11-21	H5N1 AIV09
EPI_ISL_13369772	A/chicken/England/061210/2021	H5N1	2021-11-22	H5N1 AIV09
EPI_ISL_13369773	A/chicken/England/061529/2021	H5N1	2021-11-22	H5N1 AIV07-B2
EPI_ISL_13369774	A/black-headed gull/England/386075/2021	H5N1	2021-11-22	H5N1 AIV07-B2
EPI_ISL_13369775	A/peafowl/England/061723/2021	H5N1	2021-11-23	H5N1 AIV07-B2
EPI_ISL_13369776	A/greylag goose/Northern Ireland/17077/2021	H5N1	2021-11-24	H5N1 AIV07-B1
EPI_ISL_13369777	A/chicken/England/062137/2021	H5N1	2021-11-25	H5N1 AIV09
EPI_ISL_13369778	A/mute swan/Northern Ireland/17176/2021	H5N1	2021-11-25	H5N1 AIV07-B2
EPI_ISL_13369779	A/barnacle goose/England/293824/2021	H5N1	2021-11-26	H5N1 AIV07-B2
EPI_ISL_13369780	A/barnacle goose/England/293809/2021	H5N1	2021-11-26	H5N1 AIV07-B2
EPI_ISL_13369781	A/chicken/Northern Ireland/17463/2021	H5N1	2021-11-26	H5N1 AIV09
EPI_ISL_13369782	A/turkey/England/062369/2021	H5N1	2021-11-27	H5N1 AIV09
EPI_ISL_13369783	A/canada goose/England/300363/2021	H5N1	2021-11-27	H5N1 AIV09
EPI_ISL_13369784	A/chicken/England/063664/2021	H5N1	2021-11-28	H5N1 AIV09
EPI_ISL_13369809	A/greylag goose/England/108485/2021	H5N1	2021-11-29	H5N1 AIV07-B2
EPI_ISL_13370248	A/domestic duck/Wales/061914/2021	H5N1	2021-11-23	H5N1 AIV09
EPI_ISL_13370249	A/domestic duck/Northern Ireland/17400/2021	H5N1	2021-11-28	H5N1 AIV07-B1
EPI_ISL_13370343	A/buzzard/Wales/055388/2021	H5N1	2021-11-29	H5N1 AIV07-B2
EPI_ISL_13370415	A/mute swan/Northern Ireland/17269/2021	H5N1	2021-11-29	H5N1 AIV07-B2
EPI_ISL_13370416	A/Black-headed gull/England/064433/2021	H5N1	2021-11-30	H5N1 AIV07-B2
EPI_ISL_13370417	A/barnacle goose/Scotland/064368/2021	H5N1	2021-11-30	H5N1 AIV07-B2
EPI_ISL_13370418	A/common buzzard/Scotland/294149/2021	H5N1	2021-11-30	H5N1 AIV07-B2
EPI_ISL_13370419	A/chicken/England/064357/2021	H5N1	2021-12-01	H5N1 AIV09
EPI_ISL_13370420	A/chicken/England/064233/2021	H5N1	2021-12-01	H5N1 AIV09
EPI_ISL_13370421	A/chicken/England/064131/2021	H5N1	2021-12-01	H5N1 AIV07-B1
EPI_ISL_13370505	A/kestrel/England/244611/2021	H5N1	2021-12-01	H5N1 AIV09
EPI_ISL_13370506	A/Mute Swan/England/294146/2021	H5N1	2021-12-01	H5N1 AIV07-B2
EPI_ISL_13370507	A/turkey/England/064661/2021	H5N1	2021-12-02	H5N1 AIV09
EPI_ISL_13370508	A/mute swan/England/244635/2021	H5N1	2021-12-02	H5N1 AIV09
EPI_ISL_13370509	A/mute swan/Northern Ireland/17404/2021	H5N1	2021-12-02	H5N1 AIV07-B2
EPI_ISL_13370510	A/chicken/Scotland/064936/2021	H5N1	2021-12-02	H5N1 AIV07-B2
EPI_ISL_13370511	A/turkey/Wales/065047/2021	H5N1	2021-12-02	H5N1 AIV07-B2
EPI_ISL_13370512	A/mute swan/Northern Ireland/17533/2021	H5N1	2021-12-03	H5N1 AIV07-B1
EPI_ISL_13370513	A/domestic duck/England/065343/2021	H5N1	2021-12-04	H5N1 AIV07-B2
EPI_ISL_13370514	A/chicken/England/065487/2021	H5N1	2021-12-04	H5N1 AIV09
EPI_ISL_13370515	A/chicken/England/066019/2021	H5N1	2021-12-04	H5N1 AIV09
EPI_ISL_13370516	A/Greylag goose/England/108622/2021	H5N1	2021-12-04	H5N1 AIV07-B2
EPI_ISL_13370517	A/barnacle goose/England/294327/2021	H5N1	2021-12-04	H5N1 AIV07-B2
EPI_ISL_13370518	A/chicken/England/066782/2021	H5N1	2021-12-05	H5N1 AIV09
EPI_ISL_13370519	A/domestic duck/England/066456/2021	H5N1	2021-12-06	H5N1 AIV07-B1
EPI_ISL_13370520	A/mute swan/England/244574/2021	H5N1	2021-12-06	H5N1 AIV09
EPI_ISL_13370521	A/mute swan/Northern Ireland/17634/2021	H5N1	2021-12-06	H5N1 AIV07-B2
EPI_ISL_13370522	A/barnacle goose/Scotland/072143/2021	H5N1	2021-12-06	H5N1 AIV07-B2
EPI_ISL_13370523	A/chicken/England/067219/2021	H5N1	2021-12-08	H5N1 AIV09
EPI_ISL_13370524	A/turkey/England/067429/2021	H5N1	2021-12-08	H5N1 AIV09
EPI_ISL_13370556	A/greylag goose/Northern Ireland/17795/2021	H5N1	2021-12-08	H5N1 AIV07-B2
EPI_ISL_13370557	A/chicken/Scotland/068163/2021	H5N1	2021-12-08	H5N1 AIV07-B2
EPI_ISL_13370558	A/chicken/England/068375/2021	H5N1	2021-12-09	H5N1 AIV09
EPI_ISL_13370559	A/turkey/England/068583/2021	H5N1	2021-12-09	H5N1 AIV07-B2
EPI_ISL_13370560	A/pheasant/England/294628/2021	H5N1	2021-12-09	H5N1 AIV07-B2
EPI_ISL_13370561	A/barnacle goose/England/294620/2021	H5N1	2021-12-09	H5N1 AIV07-B2
EPI_ISL_13370562	A/chicken/Scotland/068270/2021	H5N1	2021-12-09	H5N1 AIV07-B1
EPI_ISL_13370563	A/domestic duck/England/069098/2021	H5N1	2021-12-10	H5N1 AIV07-B2
EPI_ISL_13370564	A/chicken/Northern Ireland/17903/2021	H5N1	2021-12-10	H5N1 AIV07-B2
EPI_ISL_13370568	A/domestic duck/Northern Ireland/17961/2021	H5N1	2021-12-10	H5N1 AIV07-B2
EPI_ISL_13370569	A/chicken/England/069549/2021	H5N1	2021-12-11	H5N1 AIV09
EPI_ISL_13370570	A/chicken/England/070105/2021	H5N1	2021-12-11	H5N1 AIV09
EPI_ISL_13370571	A/chicken/England/069816/2021	H5N1	2021-12-12	H5N1 AIV55
EPI_ISL_13370572	A/domestic duck/England/070195/2021	H5N1	2021-12-12	H5N1 AIV07-B1
EPI_ISL_13370573	A/chicken/England/070277/2021	H5N1	2021-12-13	H5N1 AIV09
EPI_ISL_13370603	A/chicken/England/070359/2021	H5N1	2021-12-13	H5N1 AIV09
EPI_ISL_13370604	A/chicken/England/070810/2021	H5N1	2021-12-13	H5N1 AIV09
EPI_ISL_13370605	A/chicken/England/068020/2021	H5N1	2021-12-14	H5N1 AIV07-B2
EPI_ISL_13370606	A/chicken/England/071013/2021	H5N1	2021-12-14	H5N1 AIV07-B2
EPI_ISL_13370607	A/chicken/Scotland/070931/2021	H5N1	2021-12-14	H5N1 AIV07-B2
EPI_ISL_13370608	A/chicken/England/072084/2021	H5N1	2021-12-15	H5N1 AIV09
EPI_ISL_13370609	A/chicken/England/071631/2021	H5N1	2021-12-15	H5N1 AIV09
EPI_ISL_13370610	A/chicken/England/072132/2021	H5N1	2021-12-15	H5N1 AIV09
EPI_ISL_13370611	A/mute swan/Scotland/073112/2021	H5N1	2021-12-15	H5N1 AIV07-B1
EPI_ISL_13370612	A/chicken/England/072378/2021	H5N1	2021-12-16	H5N1 AIV09
EPI_ISL_13370613	A/chicken/England/073008/2021	H5N1	2021-12-17	H5N1 AIV09
EPI_ISL_13370614	A/chicken/England/072926/2021	H5N1	2021-12-17	H5N1 AIV07-B2
EPI_ISL_13370615	A/common buzzard/England/245061/2021	H5N1	2021-12-17	H5N1 AIV07-B2
EPI_ISL_13370616	A/domestic duck/England/074574/2021	H5N1	2021-12-21	H5N1 AIV07-B2
EPI_ISL_13370617	A/common buzzard/England/075831/2021	H5N1	2021-12-21	H5N1 AIV07-B1
EPI_ISL_13370618	A/sparrowhawk/England/245233/2021	H5N1	2021-12-22	H5N1 AIV07-B2
EPI_ISL_13370619	A/mute swan/England/387121/2021	H5N1	2021-12-23	H5N1 AIV07-B2
EPI_ISL_13370620	A/turkey/England/075922/2021	H5N1	2021-12-27	H5N1 AIV07-B2
EPI_ISL_13370621	A/turkey/England/075992/2021	H5N1	2021-12-27	H5N1 AIV09
EPI_ISL_13370622	A/domestic duck/England/076200/2021	H5N1	2021-12-29	H5N1 AIV07-B1
EPI_ISL_13370623	A/chicken/England/076198/2021	H5N1	2021-12-29	H5N1 AIV07-B1
EPI_ISL_13370624	A/Whooper swan/England/000556/2021	H5N1	2021-12-29	H5N1 AIV07-B1
EPI_ISL_13370625	A/domestic duck/England/076401/2021	H5N1	2021-12-30	H5N1 AIV09
EPI_ISL_13370626	A/turkey/England/076717/2021	H5N1	2021-12-30	H5N1 AIV09
EPI_ISL_13370627	A/mute swan/England/000030/2021	H5N1	2021-12-31	H5N1 AIV07-B1
EPI_ISL_13370628	A/mute swan/England/244639/2021	H5N1	2021-12-31	H5N1 AIV09
EPI_ISL_13370629	A/Common Buzzard/England/245285/2021	H5N1	2021-12-31	H5N1 AIV07-B2
EPI_ISL_13370630	A/Goshawk/England/387180/2021	H5N1	2021-12-31	H5N1 AIV07-B2
EPI_ISL_13370631	A/domestic duck/England/000357/2022	H5N1	2022-01-02	H5N1 AIV09
EPI_ISL_13370632	A/chicken/England/000095/2022	H5N1	2022-01-02	H5N1 AIV09
EPI_ISL_13370633	A/turkey/England/000733/2022	H5N1	2022-01-04	H5N1 AIV09
EPI_ISL_13370634	A/chicken/England/002376/2022	H5N1	2022-01-08	H5N1 AIV09
EPI_ISL_13370679	A/common gull/England/245481/2022	H5N1	2022-01-08	H5N1 AIV09
EPI_ISL_13370692	A/turkey/England/004667/2022	H5N1	2022-01-12	H5N1 AIV07-B2
EPI_ISL_13370693	A/Greylag goose/Isle of Man/010298/2022	H5N1	2022-01-14	H5N1 AIV07-B2
EPI_ISL_13370694	A/Domestic goose/England/006847/2022	H5N1	2022-01-19	H5N1 AIV09
EPI_ISL_13370695	A/turkey/England/006963/2022	H5N1	2022-01-20	H5N1 AIV07-B2
EPI_ISL_13370696	A/turkey/England/007586/2022	H5N1	2022-01-23	H5N1 AIV07-B2
EPI_ISL_13370697	A/chicken/England/007584/2022	H5N1	2022-01-23	H5N1 AIV07-B2
EPI_ISL_13370698	A/domestic goose/England/008781/2022	H5N1	2022-01-26	H5N1 AIV07-B2
EPI_ISL_13370699	A/chicken/England/008775/2022	H5N1	2022-01-26	H5N1 AIV07-B2
EPI_ISL_13370700	A/turkey/England/009687/2022	H5N1	2022-01-27	H5N1 AIV07-B2
EPI_ISL_13370701	A/chicken/England/009811/2022	H5N1	2022-01-27	H5N1 AIV07-B2
EPI_ISL_13370702	A/mallard duck/England/388009/2022	H5N1	2022-01-27	H5N1 AIV07-B2
EPI_ISL_13370703	A/domestic duck/England/012247/2022	H5N1	2022-02-03	H5N1 AIV09
EPI_ISL_13370704	A/chicken/England/014330/2022	H5N1	2022-02-12	H5N1 AIV09
EPI_ISL_13370705	A/pheasant/Wales/016441/2022	H5N1	2022-02-20	H5N1 AIV09
EPI_ISL_13370706	A/pheasant/Wales/016303/2022	H5N1	2022-02-20	H5N1 AIV09
EPI_ISL_13370707	A/domestic duck/England/017166/2022	H5N1	2022-02-21	H5N1 AIV07-B2
EPI_ISL_13370708	A/domestic goose/England/019349/2022	H5N1	2022-02-25	H5N1 AIV09
EPI_ISL_13370709	A/pheasant/England/019746/2022	H5N1	2022-02-26	H5N1 AIV09
EPI_ISL_13370710	A/domestic duck/England/019894/2022	H5N1	2022-02-28	H5N1 AIV09
EPI_ISL_13370892	A/Lapwing/England/067574/2021	H5N1	2021-12-03	H5N1 AIV07-B2
EPI_ISL_13370893	A/Little gull/England/109275/2021	H5N1	2021-12-24	H5N1 AIV09
EPI_ISL_13370894	A/coot/England/388108/2022	H5N1	2022-01-28	H5N1 AIV07-B2
EPI_ISL_13370895	A/magpie/Scotland/012805/2022	H5N1	2022-02-05	H5N1 AIV07-B2
EPI_ISL_13370896	A/Red-breasted goose/Jersey/018413/2022	H5N1	2022-02-22	H5N1 AIV07-B2
EPI_ISL_13370897	A/Red-breasted goose/Jersey/018414/2022	H5N1	2022-02-22	H5N1 AIV07-B2
EPI_ISL_13370907	A/mute swan/Scotland/029918/2022	H5N1	2022-03-07	H5N1 AIV09
EPI_ISL_13370908	A/mute swan/Scotland/029919/2022	H5N1	2022-03-07	H5N1 AIV09
EPI_ISL_13370909	A/chicken/Scotland/024309/2022	H5N1	2022-03-09	H5N1 AIV09
EPI_ISL_13370910	A/domestic duck/Scotland/024305/2022	H5N1	2022-03-09	H5N1 AIV09
EPI_ISL_13370911	A/domestic duck/England/025226/2022	H5N1	2022-03-10	H5N1 AIV09
EPI_ISL_13370912	A/domestic duck/England/025639/2022	H5N1	2022-03-11	H5N1 AIV09
EPI_ISL_13370913	A/chicken/Scotland/029509/2022	H5N1	2022-03-18	H5N1 AIV09
EPI_ISL_13370914	A/domestic duck/England/029617/2022	H5N1	2022-03-20	H5N1 AIV09
EPI_ISL_13370915	A/domestic duck/England/032919/2022	H5N1	2022-03-26	H5N1 AIV09
EPI_ISL_13370916	A/chicken/England/033318/2022	H5N1	2022-03-27	H5N1 AIV09
EPI_ISL_13370917	A/chicken/England/034820/2022	H5N1	2022-03-28	H5N1 AIV09
EPI_ISL_13370918	A/domestic duck/England/041295/2022	H5N1	2022-04-04	H5N1 AIV09
EPI_ISL_13370919	A/domestic goose/England/041268/2022	H5N1	2022-04-04	H5N1 AIV09
EPI_ISL_13370920	A/domestic duck/England/040831/2022	H5N1	2022-04-04	H5N1 AIV07-B2
EPI_ISL_13370921	A/domestic duck/England/042266/2022	H5N1	2022-04-06	H5N1 AIV09
EPI_ISL_13370922	A/chicken/England/042391/2022	H5N1	2022-04-06	H5N1 AIV07-B2
EPI_ISL_13370923	A/chicken/England/046274/2022	H5N1	2022-04-12	H5N1 AIV09
EPI_ISL_13370924	A/chicken/England/053826/2022	H5N1	2022-04-21	H5N1 AIV07-B2
EPI_ISL_13370925	A/chicken/England/063896/2022	H5N1	2022-05-05	H5N1 AIV07-B2
EPI_ISL_2081527	A/red fox/England/AVP-M1-21-01/2020	H5N8	2020-12-08	H5N8
EPI_ISL_2081528	A/seal/England/AVP-031141/2020	H5N8	2020-12-08	H5N8
EPI_ISL_5530613	A/great skua/Scotland/041672/2021	H5N1	2021-07-20	H5N1 AIV07-B1
EPI_ISL_5804708	A/mute swan/England/053054/2021	H5N1	2021-10-24	H5N1 AIV07-B1
EPI_ISL_5804789	A/great skua/Scotland/B07779/2021	H5N1	2021-07-29	H5N1 AIV07-B1
EPI_ISL_6029360	A/great skua/Scotland/042505/2021	H5N1	2021-07-22	H5N1 AIV07-B1
EPI_ISL_626652	A/chicken/England/030720/2020	H5N8	2020-11-02	H5N8
EPI_ISL_683997	A/mute swan/Wales/048069/2020	H5N5	2020-11-24	H5N5.2
EPI_ISL_683999	A/mute swan/Wales/048068/2020	H5N5	2020-11-24	H5N5.2
EPI_ISL_710504	A/turkey/England/037784/2020	H5N8	2020-11-28	H5N8
EPI_ISL_710505	A/turkey/England/038115/2020	H5N8	2020-12-02	H5N8
EPI_ISL_710506	A/Canada goose/England/032697/2020	H5N8	2020-11-03	H5N8
EPI_ISL_710507	A/Greylag goose/England/032698/2020	H5N8	2020-11-03	H5N8
EPI_ISL_710508	A/Greylag goose/England/033100/2020	H5N8	2020-10-30	H5N8
EPI_ISL_710509	A/chicken/England/033708/2020	H5N8	2020-11-10	H5N8
EPI_ISL_710511	A/chicken/England/037052/2020	H5N8	2020-11-21	H5N8
EPI_ISL_710512	A/whistling duck/England/035643/2020	H5N8	2020-11-19	H5N8
EPI_ISL_766052	A/turkey/England/038730/2020	H5N8	2020-12-03	H5N8
EPI_ISL_766053	A/turkey/England/039352/2020	H5N8	2020-12-04	H5N8
EPI_ISL_766054	A/turkey/England/039472/2020	H5N8	2020-12-04	H5N8
EPI_ISL_766056	A/falcon/England/041976/2020	H5N8	2020-12-14	H5N8
EPI_ISL_766876	A/mute swan/England/234255/2020	H5N1	2020-12-03	H5N1 AIV07-B1
EPI_ISL_8809153	A/Muscovy duck/England/074477/2021	H5N1	2021-12-21	H5N1 AIV07-B1
EPI_ISL_8814146	A/turkey/England/055251/2021	H5N1	2021-11-06	H5N1 AIV07-B2
EPI_ISL_8814195	A/turkey/England/056764/2021	H5N1	2021-11-10	H5N1 AIV07-B2
EPI_ISL_90122694	A/guineafowl/Scotland/054471/2021	H5N1	2021-11-01	H5N1 AIV09
EPI_ISL_9012457	A/chicken/England/053052/2021	H5N1	2021-10-24	H5N1 AIV07-B1
EPI_ISL_9012572	A/pheasant/Wales/385129/2021	H5N1	2021-10-27	H5N1 AIV08
EPI_ISL_9012618	A/chicken/Wales/053969/2021	H5N1	2021-10-30	H5N1 AIV08
EPI_ISL_9012696	A/chicken/Scotland/054477/2021	H5N1	2021-11-01	H5N1 AIV09
EPI_ISL_9012700	A/domestic duck/Scotland/054469/2021	H5N1	2021-11-01	H5N1 AIV09
EPI_ISL_9029956	A/chicken/England/057314/2021	H5N1	2021-11-14	H5N1 AIV07-B2
EPI_ISL_9029957	A/turkey/England/057679/2021	H5N1	2021-11-16	H5N1 AIV07-B2
EPI_ISL_9029959	A/domestic duck/England/058612/2021	H5N1	2021-11-18	H5N1 AIV07-B2
EPI_ISL_9029960	A/mute swan/England/385466/2021	H5N1	2021-11-11	H5N1 AIV07-B1
EPI_ISL_9029961	A/Canada goose/England/385250/2021	H5N1	2021-11-01	H5N1 AIV07-B1
EPI_ISL_9029962	A/Whooper swan/Scotland/056219/2021	H5N1	2021-11-09	H5N1 AIV07-B2
EPI_ISL_9029965	A/Greylag goose/England/054503/2021	H5N1	2021-10-30	H5N1 AIV07-B2

## Sheet: Table S2
Table S2. All polymorphisms associated with altered virulence, host susceptibility and antiviral resistance for the different H5 AIV subtypes detected in the UK and Crown-Dependencies between 2020-2022. All different polymorphisms observed for each subtype are shown, along with their previously demonstrated phenotype.
Protein	Amino Acid Substitution	Phenotype	Reference	H5N1 (N=200)	H5N2 (N=1)	H5N3 LPAIV (N=1)	H5N3 HPAIV (N=1)	H5N5 (N=3)	H5N8 (N=33)
HA (H5 numbering)	S107R, T108I	Increased virulence in chickens and mice, increased pH of fusion	PMID: 31428925, 29899102	100	0	0	100	100	100
	S123P, R497K	Increased virus binding to α2-6	PMID: 31428925, 17108965	1	0	0	0	0	0
	S133A	Increased pseudovirus binding to α2-6	PMID: 31428925, 17690300	100	0	0	100	100	100
	S154N	Increased virus binding to α2-6	PMID: 31428925, 20427525	100	100	0	100	100	100
	S155N	Increased virus binding to α2-6	PMID: 31428925, 20427525	2.5	100	100	0	0	0
	T156A	Increased virus binding to α2-6 and increased transmission in guinea pigs	PMID: 31428925, 20427525, 20041223	100	100	100	100	100	100
	V182N	Increased binding to α2–6, decreased binding to α2–3	PMID: 31428925, 23760233	100	100	100	100	100	100
	K218Q, S223R	Increased virus binding to α2–3 and α2–6	PMID: 31428925, 27869615	100	0	0	100	100	100
	E251K	Increased virus binding to α2-6	PMID: 31428925, 22056389	0.5	0	0	0	0	0
	K394E	Increased pH of fusion, decreased HA stability, decreased virulence in mice	PMID: 31428925, 31325838	100	0	100	100	100	100
NA (N2 Numbering)	I117T	Reduced susceptibility to oseltamivir and zanamivir	PMID: 31428925, 31282375	0	100	100	100	0	0
	A401T	Increased virus binding to α2-3	PMID: 31428925, 28202753	100	0	0	0	0	0
PB2	T63I [with PB1: M677T]	Pathogenic in mice	PMID: 21371335	100	100	100	100	100	100
	L89V, G309D, T339K, R477G, I495V, K627E, A676T	Increased polymerase activity in mammalian cell line and increased virulence in mice	PMID: 31428925, 19393699	96.5	100	100	100	100	96.97
	E249G	Increased polymerase activity	PMID: 29593225	1.5	0	0	0	0	0
	K251R	Increased virulence in mice	PMID: 26829383	99	100	100	100	100	100
	I292V	Increased polymerase activity in mammaliancell line, increased virulence in mice	PMID: 31428925, 31305236, 26782141	0	0	100	100	100	100
	G309D	Enhanced polymerase activity, increased virulence in mice	PMID: 32709116, 19393699	100	100	100	100	100	100
	T339K	Enhanced polymerase activity, increased virulence in mice	PMID: 32709116, 19393699	100	100	100	100	100	96.97
	Q368R	Increased polymerase activity, increased virulence in mammals	PMID: 32709116, 16533883	99.5	100	100	100	100	100
	K389R	Increased polymerase activity and replication in mammalian cell line	PMID: 31428925, 27889648	99.5	100	100	100	0	100
	H447Q	Increased polymerase activity, increased virulence in mammals	PMID: 32709116, 16533883	100	100	100	100	100	100
	R477G	Enhanced polymerase activity, increased virulence in mice	PMID: 32709116, 19393699	100	100	100	100	100	100
	I495V	Enhanced polymerase activity, increased virulence in mice	PMID: 32709116, 19393699	100	100	100	100	100	100
	V598T	Increased polymerase activity and replication in mammalian cells, increased virulence in mice	PMID: 31428925, 27889648	100	100	100	100	100	100
	K627E	Increased virulence in chickens	PMID: 31428925, 22363523	99.5	100	100	100	100	100
	E627K	Increased polymerase activity and replication in mammalian cell line, increase virulence in mice; contributes to airborne pathogenicity of IAVs in ferrets and contact transmission in guinea pigs; decreases polymerase activity and replication in avian cell lines; decreases virulence in chickens	PMID: 31428925, 31081750, 22723413, 17922570, 11546875, 21849466, 23843645, 28775271, 20016035, 16228009, 19052090, 17521765, 15016548, 19692471, 17098982, 21846828, 25782865, 26560088, 25194918, 24007444, 24394699	0.5	0	0	0	0	0
	A676T	Enhanced polymerase active, increased virulence in mice	PMID: 32709116, 19393699	99	100	100	100	100	100
	D701N	Increased polymerase activity, increased virulence in mammals; enhanced replication efficiency, increased virulence and contact transmission in guinea pigs, increased virulence in mice	PMID: 31428925, 31111259, 19119420, 26082035, 20041223, 19264775, 16140781, 26845764, 24403592, 26560088	0	0	0	0	0	6.06
PB1	D3V	Increased polymerase activity and viral replication in avian and mammalian cell lines	PMID: 31428925, 27926816	97	100	100	100	33.33	96.97
	D622G	Increased polymerase activity and virulence in mice	PMID: 31428925, 26656683	100	100	100	100	100	100
PB1-F2	T51M	Decrease polymerase activity, replication and virulence in ducks	PMID: 20383540	0.5	0	0	0	0	0
	N66S	Enhanced replication, virulence and antiviral response in mice	PMID: 31428925, 21852950, 17922571	100	100	100	100	0	0
	Truncated PB1-F2	Increased polymerase activity and virulence in mice	PMID: 25787281	0	0	0	0	100	100
PA	S37A	Increased polymerase activity in mammalian cell line	PMID: 31428925, 24371069	100	100	100	100	100	100
	V63I	Increase polymerase activity and enhanced replication in mammalian cell line, increased virulence in mice	PMID: 31428925, 28113045, 27886255	0.5	0	0	0	0	0
	K142N	Increased virulence in mice	PMID: 31428925, 20016035	0.5	0	0	0	0	0
	P190S	Decreased virulence in mice	PMID: 31428925, 27105450	100	100	100	100	100	100
	P224P, N383D	Increased polymerase activity and enhanced viral replication in duck and mouse cell lines, increased virulence in mice and ducks	PMID: 31428925, 26000865, 21177821	2.5	0	0	0	0	0
	N383D	Increased polymerase activity in mammalian and avian cell lines	PMID: 31428925, 26000865, 21177821	100	100	100	100	100	100
	Q400P	Decreased virulence in mice	PMID: 31428925, 27105450	43	0	100	0	0	0
	N409S	Increased polymerase activity and replication in mammalian cell line	PMID: 31428925, 24371069	100	100	100	100	100	100
NP	I41V	Increased polymerase activity in mammalian cell line	PMID: 31428925, 25940512	0.5	0	0	100	0	0
	M105V	Increased virulence in chickens	PMID: 31428925, 21123376, 21795332	57.5	100	0	0	100	100
	A184K	Increased replication in avian cells and virulence in chickens, enhanced IFN response	PMID: 31428925, 19475480	100	100	100	100	100	100
	N319K	Increased polymerase activity and replication in mammalian cell line	PMID: 31428925, 16339318, 18248089	5.5	0	0	0	0	0
M1	N30D	Increased virulence in mice	PMID: 31428925, 19117585	100	100	100	100	100	100
	I43M	Increased virulence in mice, chickens and ducks	PMID: 31428925, 26368015	100	100	100	100	100	100
	T139A	Increased virulence in mice	PMID: 8879138, 10426210	0.5	0	0	0	0	0
	T215A	Increased virulence in mice	PMID: 31428925, 19117585	0	100	100	100	100	100
M2	A30S	Reduced susceptibility to amantadine and rimantadine	PMID: 31428925, 15673732, 20834097, 16703504, 2723453, 16081121,	0.5	0	0	0	0	0
NS1	P42S	Increased virulence in mice	PMID: 31428925, 18032512	100	0	100	100	100	100
	L103F, I106M	Increased virulence in mice	PMID: 31428925, 19052083, 21593152	100	0	100	100	100	90.91
	I106M	Increased viral replication in mammalian cells virulence in mice	PMID: 31428925, 25078692	100	100	100	100	100	93.94
	C138F	Increased replication in mammalian cells, decreased interferon response	PMID: 31428925, 29677653	99	100	100	100	100	100
	V149A	Increased virulence and decreased interferon response in chickens	PMID: 31428925, 16971424	100	100	100	100	100	100
	222-230 Deletion	Increased replication in mammalian and avian cell lines	PMID: 31428925, 20686040	0	0	0	0	100	100
	227-ESEV-230 (PDZ Domain)	Increased virulence in mice; Decreased viral replication in mammalian and avian cell lines; decreased viral replication in human and duck cell lines	PMID: 31428925, 18334632, 20410267, 20686040	100	100	100	100	100	100

## Sheet: Table S3
Table S3. Sequences used to investigate lateral spread between infected premises (IP) and wild birds (WB) in the different geographic clusters. The collection date and associated H5 subtype/genotype, as well as the reference sequence used for each cluster are also provided.
Infected Premises/Wild Bird Number	Sequence	Collection Date	H5Nx Subtype/Genotype
Cluster 1
IP1	A/turkey/England/037784/2020	2020-11-28	H5N8
IP2	A/turkey/England/038115/2020	2020-12-02	H5N8
Reference	A/Greylag goose/England/032698/2020	2020-11-03	H5N8
Cluster 2
IP1	A/chicken/England/057016/2021	2021-11-12	H5N1 AIV09
IP2	A/turkey/England/059498/2021	2021-11-20	H5N1 AIV09
IP3	A/chicken/England/59973/2021	2021-11-20	H5N1 AIV09
IP4	A/turkey/England/059870/2021	2021-11-21	H5N1 AIV09
IP5	A/chicken/England/062137/2021	2021-11-25	H5N1 AIV09
IP6	A/turkey/England/062369/2021	2021-11-27	H5N1 AIV09
IP7	A/chicken/England/064357/2021	2021-12-01	H5N1 AIV09
IP8	A/chicken/England/065487/2021	2021-12-04	H5N1 AIV09
IP9	A/turkey/England/067429/2021	2021-12-08	H5N1 AIV09
Reference	A/chicken/Scotland/054477/2021	2021-11-01	H5N1 AIV09
Cluster 3
WB1	A/mute swan/England/243983/2021	2021-11-13	H5N1 AIV09
IP1	A/chicken/England/061210/2021	2021-11-22	H5N1 AIV09
IP2	A/chicken/England/063664/2021	2021-11-28	H5N1 AIV09
IP3	A/chicken/England/066019/2021	2021-12-04	H5N1 AIV09
IP4	A/chicken/England/066782/2021	2021-12-05	H5N1 AIV09
IP5	A/chicken/England/070810/2021	2021-12-13	H5N1 AIV09
IP6	A/turkey/England/076717/2021	2021-12-30	H5N1 AIV09
WB2	A/common gull/England/245481/2022	2022-01-08	H5N1 AIV09
Reference	A/chicken/Scotland/054477/2021	2021-11-01	H5N1 AIV09
Cluster 4
IP1	A/chicken/England/069549/2021	2021-12-11	H5N1 AIV09
IP2	A/chicken/England/070105/2021	2021-12-11	H5N1 AIV09
IP3	A/chicken/England/070277/2021	2021-12-13	H5N1 AIV09
IP4	A/chicken/England/070359/2021	2021-12-13	H5N1 AIV09
IP5	A/chicken/England/072084/2021	2021-12-15	H5N1 AIV09
IP6	A/chicken/England/071631/2021	2021-12-15	H5N1 AIV09
IP7	A/chicken/England/072132/2021	2021-12-15	H5N1 AIV09
IP8	A/chicken/England/072378/2021	2021-12-16	H5N1 AIV09
IP9	A/chicken/England/073008/2021	2021-12-17	H5N1 AIV09
IP10	A/turkey/England/075992/2021	2021-12-27	H5N1 AIV09
IP11	A/domestic duck/England/076401/2021	2021-12-30	H5N1 AIV09
IP12	A/domestic duck/England/000357/2022	2022-01-02	H5N1 AIV09
IP12	A/chicken/England/000095/2022	2022-01-02	H5N1 AIV09
IP13	A/turkey/England/000733/2022	2022-01-04	H5N1 AIV09
IP14	A/chicken/England/002376/2022	2022-01-08	H5N1 AIV09
Reference	A/chicken/Scotland/054477/2021	2021-11-01	H5N1 AIV09
Cluster 5
IP1	A/chicken/England/072926/2021	2021-12-17	H5N1 AIV07-B2
IP2	A/domestic duck/England/074574/2021	2021-12-21	H5N1 AIV07-B2
WB1	A/mute swan/England/387121/2021	2021-12-23	H5N1 AIV07-B2
IP3	A/turkey/England/004737/2022	2022-01-12	H5N1 AIV07-B2
IP4	A/turkey/England/004667/2022	2022-01-12	H5N1 AIV07-B2
IP5	A/turkey/England/006963/2022	2022-01-20	H5N1 AIV07-B2
IP6	A/turkey/England/009687/2022	2022-01-27	H5N1 AIV07-B2
Reference	A/Greylag goose/England/054503/2021	2021-10-30	H5N1 AIV07-B2
Cluster 6
IP1	A/domestic goose/England/019349/2022	2022-02-25	H5N1 AIV09
IP2	A/domestic duck/England/019894/2022	2022-02-28	H5N1 AIV09
IP3	A/domestic duck/England/025226/2022	2022-03-10	H5N1 AIV09
IP4	A/domestic duck/England/025639/2022	2022-03-11	H5N1 AIV09
IP5	A/domestic duck/England/029617/2022	2022-03-20	H5N1 AIV09
IP6	A/domestic duck/England/032919/2022	2022-03-26	H5N1 AIV09
IP7	A/chicken/England/033318/2022	2022-03-27	H5N1 AIV09
IP8	A/chicken/England/034820/2022	2022-03-28	H5N1 AIV09
Reference	A/chicken/Scotland/054477/2021	2021-11-01	H5N1 AIV09
Cluster 7
IP1	A/domestic duck/England/041295/2022	2022-04-04	H5N1 AIV09
IP1	A/domestic goose/England/041268/2022	2022-04-04	H5N1 AIV09
IP2	A/domestic duck/England/042266/2022	2022-04-06	H5N1 AIV09
IP3	A/chicken/England/046274/2022	2022-04-12	H5N1 AIV09
Reference	A/chicken/Scotland/054477/2021	2021-11-01	H5N1 AIV09

## Sheet: Table S4
Table S4. Outputs of the BSSVS analysis for Cluster 1 showing the rates of transmission between sampled infected premises (IP).
Source	Target	Bayes Factor	Posterior Probability
IP1	IP2	1.52367	0.930424
IP1	H5N8 Reference	0.471524	0.805387
IP2	H5N8 Reference	0.389386	0.773628

## Sheet: Table S5
Table S5. Outputs of the BSSVS analysis for Cluster 2 showing the rates of transmission between sampled infected premises (IP).
Source	Target	Bayes Factor	Posterior Probability
AIV09 Reference	IP1	2.27769	0.384735
AIV09 Reference	IP2	0.839532	0.187313
AIV09 Reference	IP3	1.34587	0.269803
AIV09 Reference	IP4	0.811826	0.182258
AIV09 Reference	IP5	3.61424	0.498056
AIV09 Reference	IP6	0.583056	0.137985
AIV09 Reference	IP7	0.445033	0.108877
AIV09 Reference	IP8	0.435627	0.106821
AIV09 Reference	IP9	0.427527	0.105044
IP1	IP2	1.8447	0.336185
IP1	IP3	4.60242	0.558216
IP1	IP4	1.77175	0.327241
IP1	IP5	1.36491	0.272581
IP1	IP6	0.895992	0.197423
IP1	IP7	0.632366	0.147928
IP1	IP8	0.581695	0.137707
IP1	IP9	0.582783	0.137929
IP2	IP3	1.12395	0.235807
IP2	IP4	2.4172	0.3989
IP2	IP5	0.636271	0.148706
IP2	IP6	1.06307	0.225919
IP2	IP7	3.84972	0.513832
IP2	IP8	2.8248	0.436785
IP2	IP9	2.81397	0.43584
IP3	IP4	1.13228	0.23714
IP3	IP5	0.938158	0.204811
IP3	IP6	0.685695	0.158427
IP3	IP7	0.511056	0.123042
IP3	IP8	0.481797	0.11682
IP3	IP9	0.473512	0.115043
IP4	IP5	0.628468	0.14715
IP4	IP6	11.8116	0.764304
IP4	IP7	0.746239	0.170037
IP4	IP8	0.649715	0.151372
IP4	IP9	0.619584	0.145373
IP5	IP6	0.501868	0.121098
IP5	IP7	0.413429	0.101933
IP5	IP8	0.401921	0.0993778
IP5	IP9	0.401173	0.0992112
IP6	IP7	0.500035	0.120709
IP6	IP8	0.453202	0.110654
IP6	IP9	0.462947	0.112765
IP7	IP8	3.81902	0.511832
IP7	IP9	2.30831	0.387901
IP8	IP9	1.68553	0.316354

## Sheet: Table S6
Table S6. Outputs of the BSSVS analysis for Cluster 3 showing the rates of transmission between sampled infected premises (IP) and/or wild birds (WB).
Source	Target	Bayes Factor	Posterior Probability
AIV09 Reference	IP1	0.980964	0.237974
AIV09 Reference	IP2	0.694634	0.181091
AIV09 Reference	IP3	0.647601	0.170925
AIV09 Reference	IP4	0.591579	0.158482
AIV09 Reference	IP5	0.994834	0.240529
AIV09 Reference	IP6	1.62393	0.340795
AIV09 Reference	WB1	2.81559	0.47267
AIV09 Reference	WB2	0.900531	0.222809
IP1	IP2	4.51384	0.589657
IP1	IP3	5.28494	0.627208
IP1	IP4	2.52832	0.44595
IP1	IP5	1.67753	0.348128
IP1	IP6	0.697498	0.181702
IP1	WB1	1.00575	0.242529
IP1	WB2	1.23557	0.282302
IP2	IP3	1.46668	0.318298
IP2	IP4	4.29343	0.577491
IP2	IP5	0.974664	0.236807
IP2	IP6	0.561757	0.151705
IP2	WB1	0.680634	0.178091
IP2	WB2	0.84863	0.212699
IP3	IP4	1.07313	0.254638
IP3	IP5	0.899376	0.222586
IP3	IP6	0.530978	0.144595
IP3	WB1	0.641266	0.169537
IP3	WB2	0.792017	0.201367
IP4	IP5	0.78628	0.2002
IP4	IP6	0.503992	0.138262
IP4	WB1	0.576853	0.155149
IP4	WB2	0.726114	0.187757
IP5	IP6	0.751404	0.193034
IP5	WB1	0.990905	0.239807
IP5	WB2	1.66565	0.346517
IP6	WB1	2.66036	0.45856
IP6	WB2	0.660592	0.173758
WB1	WB2	0.830973	0.209199

## Sheet: Table S7
Table S7. Outputs of the BSSVS analysis for Cluster 4 showing the rates of transmission between sampled infected premises (IP).
Source	Target	Bayes Factor	Posterior Probability
AIV09 Reference	IP1	1.32166	0.17698
AIV09 Reference	IP2	0.851704	0.121709
AIV09 Reference	IP3	0.774232	0.111876
AIV09 Reference	IP4	1.05858	0.146928
AIV09 Reference	IP5	0.647603	0.0953227
AIV09 Reference	IP6	7.14275	0.537496
AIV09 Reference	IP7	0.758254	0.109821
AIV09 Reference	IP8	0.624322	0.092212
AIV09 Reference	IP9	0.716287	0.104377
AIV09 Reference	IP10	0.457828	0.0693256
AIV09 Reference	IP11	0.394969	0.0603822
AIV09 Reference	IP12	0.364561	0.0559938
AIV09 Reference	IP13	0.629297	0.0928786
AIV09 Reference	IP14	0.338233	0.0521609
IP1	IP2	2.38718	0.279747
IP1	IP3	1.74453	0.221087
IP1	IP4	2.49785	0.288968
IP1	IP5	1.33277	0.178202
IP1	IP6	0.946355	0.13343
IP1	IP7	1.78128	0.224697
IP1	IP8	1.08968	0.150594
IP1	IP9	1.60034	0.206588
IP1	IP10	0.757392	0.10971
IP1	IP11	0.584782	0.0868792
IP1	IP12	0.555022	0.0828241
IP1	IP13	1.09916	0.151705
IP1	IP14	0.462561	0.0699922
IP2	IP3	1.76202	0.222809
IP2	IP4	2.14918	0.259082
IP2	IP5	1.3262	0.17748
IP2	IP6	0.689154	0.100822
IP2	IP7	2.19987	0.263582
IP2	IP8	15.4176	0.714976
IP2	IP9	1.86276	0.232585
IP2	IP10	0.846839	0.121098
IP2	IP11	0.61646	0.0911565
IP2	IP12	0.6177	0.0913232
IP2	IP13	1.11056	0.153039
IP2	IP14	0.4923	0.0741584
IP3	IP4	1.95364	0.241195
IP3	IP5	10.8628	0.638651
IP3	IP6	0.612329	0.090601
IP3	IP7	1.66212	0.212865
IP3	IP8	0.869898	0.123986
IP3	IP9	1.37496	0.182813
IP3	IP10	0.784202	0.113154
IP3	IP11	0.606554	0.0898234
IP3	IP12	0.56885	0.0847128
IP3	IP13	0.925955	0.13093
IP3	IP14	0.406591	0.0620487
IP4	IP5	1.50552	0.196756
IP4	IP6	0.823932	0.118209
IP4	IP7	1.7938	0.225919
IP4	IP8	0.971908	0.13654
IP4	IP9	1.58087	0.204588
IP4	IP10	0.774232	0.111876
IP4	IP11	0.592571	0.0879347
IP4	IP12	0.597088	0.0885457
IP4	IP13	1.07033	0.148317
IP4	IP14	0.456251	0.0691034
IP5	IP6	0.557458	0.0831574
IP5	IP7	1.23843	0.167704
IP5	IP8	0.709483	0.103489
IP5	IP9	1.08448	0.149983
IP5	IP10	0.675247	0.098989
IP5	IP11	0.522709	0.0783802
IP5	IP12	0.50627	0.0761027
IP5	IP13	0.881931	0.125486
IP5	IP14	0.408532	0.0623264
IP6	IP7	0.607378	0.0899345
IP6	IP8	0.544486	0.0813798
IP6	IP9	0.570888	0.0849906
IP6	IP10	0.413195	0.062993
IP6	IP11	0.340514	0.0524942
IP6	IP12	0.342797	0.0528275
IP6	IP13	0.530355	0.0794356
IP6	IP14	0.319287	0.0493834
IP7	IP8	0.958196	0.134874
IP7	IP9	2.7911	0.312299
IP7	IP10	1.14067	0.156538
IP7	IP11	0.853032	0.121875
IP7	IP12	0.833605	0.119431
IP7	IP13	1.67979	0.214643
IP7	IP14	0.588059	0.0873236
IP8	IP9	0.8797	0.125208
IP8	IP10	0.502672	0.0756027
IP8	IP11	0.402713	0.0614932
IP8	IP12	0.413584	0.0630486
IP8	IP13	0.689154	0.100822
IP8	IP14	0.344319	0.0530497
IP9	IP10	0.995339	0.139373
IP9	IP11	0.752227	0.109043
IP9	IP12	0.706935	0.103155
IP9	IP13	1.44098	0.189923
IP9	IP14	0.553805	0.0826575
IP10	IP11	3.92423	0.389679
IP10	IP12	4.49877	0.42262
IP10	IP13	0.774232	0.111876
IP10	IP14	2.12129	0.256583
IP11	IP12	3.77168	0.380291
IP11	IP13	0.583553	0.0867126
IP11	IP14	8.1655	0.570548
IP12	IP13	0.552993	0.0825464
IP12	IP14	2.09973	0.254638
IP13	IP14	0.451527	0.0684368

## Sheet: Table S8
Table S8. Outputs of the BSSVS analysis for Cluster 5 showing the rates of transmission between sampled infected premises (IP) and/or wild birds (WB).
Source	Target	Bayes Factor	Posterior Probability
AIV07-B2 Reference	IP1	0.956169	0.265915
AIV07-B2 Reference	IP2	0.856434	0.244973
AIV07-B2 Reference	IP3	1.62097	0.380458
AIV07-B2 Reference	IP4	1.62402	0.380902
AIV07-B2 Reference	IP5	2.15972	0.450006
AIV07-B2 Reference	IP6	1.55626	0.370903
AIV07-B2 Reference	WB1	2.17675	0.45195
IP1	IP2	24.5136	0.902789
IP1	IP3	0.567614	0.17698
IP1	IP4	0.577385	0.17948
IP1	IP5	0.751643	0.221642
IP1	IP6	0.554893	0.173703
IP1	WB1	0.651126	0.197867
IP2	IP3	0.555967	0.173981
IP2	IP4	0.532926	0.167981
IP2	IP5	0.671765	0.202866
IP2	IP6	0.544405	0.170981
IP2	WB1	0.606171	0.186757
IP3	IP4	4.81656	0.645984
IP3	IP5	0.930236	0.260582
IP3	IP6	0.797016	0.231919
IP3	WB1	0.96873	0.26847
IP4	IP5	0.943967	0.263415
IP4	IP6	0.785374	0.229308
IP4	WB1	0.973394	0.269415
IP5	IP6	0.926218	0.259749
IP5	WB1	1.10907	0.295856
IP6	WB1	3.6835	0.582546

## Sheet: Table S9
Table S9. Outputs of the BSSVS analysis for Cluster 6 showing the rates of transmission between sampled infected premises (IP).
Source	Target	Bayes Factor	Posterior Probability
AIV09 Reference	IP1	3.25272	0.508721
AIV09 Reference	IP2	1.25941	0.28619
AIV09 Reference	IP3	0.80299	0.203588
AIV09 Reference	IP4	0.771605	0.1972
AIV09 Reference	IP5	0.510112	0.139707
AIV09 Reference	IP6	0.45302	0.126042
AIV09 Reference	IP7	0.4059	0.114432
AIV09 Reference	IP8	0.426039	0.119431
IP1	IP2	1.51294	0.325075
IP1	IP3	0.8085	0.204699
IP1	IP4	0.759728	0.194756
IP1	IP5	0.487618	0.134374
IP1	IP6	0.442542	0.123486
IP1	IP7	0.409464	0.115321
IP1	IP8	0.413928	0.116432
IP2	IP3	6.36743	0.669648
IP2	IP4	5.7921	0.648372
IP2	IP5	1.68535	0.349183
IP2	IP6	1.01673	0.244528
IP2	IP7	0.85681	0.21431
IP2	IP8	0.79777	0.202533
IP3	IP4	1.98042	0.386679
IP3	IP5	0.865024	0.21592
IP3	IP6	0.606918	0.161926
IP3	IP7	0.540781	0.146873
IP3	IP8	0.498596	0.136985
IP4	IP5	0.874412	0.217754
IP4	IP6	0.596019	0.159482
IP4	IP7	0.529547	0.144262
IP4	IP8	0.510583	0.139818
IP5	IP6	5.08154	0.617987
IP5	IP7	2.60787	0.453616
IP5	IP8	2.41523	0.434674
IP6	IP7	1.37973	0.305188
IP6	IP8	1.28594	0.290468
IP7	IP8	5.62998	0.641873

## Sheet: Table S10
Table S10. Outputs of the BSSVS analysis for Cluster 7 showing the rates of transmission between sampled infected premises (IP).
Source	Target	Bayes Factor	Posterior Probability
AIV09 Reference	IP1	1.29293	0.674258
AIV09 Reference	IP2	0.673672	0.518887
AIV09 Reference	IP3	1.07498	0.632485
IP1	IP2	8.56213	0.932008
IP1	IP3	1.95322	0.757694
IP2	IP3	0.63189	0.502889
